# Supplementary material for: Mining disease genes using integrated protein–protein interaction and gene–gene co-regulation information
Source: FEBS Open Bio. 2015 Mar 27;5:251–6. doi: 10.1016/j.fob.2015.03.011 (PMC4392065; doi:10.1016/j.fob.2015.03.011)
Supplement: Supplemental Table 2 — The candidate genes of DN method. [file mmc2.xlsx]

## Sheet: GGCRN
gene symbol	NO. of neighbors with AD genes
ACTR8	1
ADAM11	1
AKR7L	1
ARHGAP4	1
ARID3A	1
ARVCF	1
ATF1	1
ATP6V1B1	1
BCL9	1
BDH1	1
BICD1	1
BRD1	1
BRPF1	1
C17orf63	1
C20orf141	1
C4orf49	1
CA9	1
CBR4	1
CCDC45	1
CCNL2	1
CCT8L2	1
CDC25B	1
CDH7	1
CENPI	1
CENPT	1
CETP	1
CHD1	1
CHST12	1
CHTF18	1
CIC	1
CNKSR1	1
CNNM4	1
CNTD2	1
CXXC1	1
DAB1	1
DAZAP1	1
DDX27	1
DDX56	1
DEPDC1	1
DFFB	1
DGKG	1
DOK4	1
DOK7	1
DUSP10	1
DUSP21	1
E2F5	1
ECE2	1
EP300	1
EXOC3L1	1
EZH1	1
FAM71D	1
FAM75A7	1
FANCG	1
FGD3	1
FSTL5	1
FUK	1
GABRA6	1
GIGYF1	1
GINS3	1
GLCE	1
GMEB1	1
GON4L	1
GRIA4	1
HIST1H3B	1
HIST3H2A	1
HRC	1
IFNG	1
IGF2BP3	1
IL11RA	1
IL1F6	1
IL28RA	1
ILF3	1
KBTBD8	1
KCNJ12	1
KDM2A	1
KLHDC7B	1
L1CAM	1
LAG3	1
LMBR1L	1
LPCAT3	1
LRCH4	1
MAML1	1
MAP3K3	1
MAP3K6	1
MARCH9	1
MAU2	1
MCM2	1
MESDC2	1
MICAL3	1
MICALCL	1
MOBKL2C	1
MTF2	1
MUTYH	1
NKX6-3	1
NPEPL1	1
NPFF	1
NPR2	1
NRXN3	1
NUP85	1
OR51A7	1
P2RX7	1
PACRGL	1
PAN2	1
PATE1	1
PCBP4	1
PCF11	1
PCSK9	1
PER3	1
PIAS4	1
PLA2G15	1
PLD6	1
PMAIP1	1
POLR1D	1
PPIP5K1	1
PPP1R3B	1
PPPDE1	1
PTPN7	1
RAB9B	1
RAF1	1
RAPGEF6	1
RARS2	1
RDH13	1
RFX1	1
RHOXF1	1
RNF115	1
RNF144A	1
RNF43	1
RPL9	1
RPS6KA1	1
RPS6KA4	1
SEC31B	1
SEMA6C	1
SEPT1	1
SETD6	1
SEZ6	1
SH3D20	1
SLC16A7	1
SLC17A4	1
SLC22A5	1
SLC36A1	1
SLC7A6	1
SMPD4	1
SNRNP70	1
SPDYA	1
SRPK3	1
ST7	1
STAG3L1	1
STARD9	1
TBC1D3F	1
TELO2	1
THUMPD2	1
TMEM178	1
TNRC6A	1
TNRC6B	1
TOE1	1
TSPAN4	1
TTC17	1
TTC31	1
TUBB4Q	1
UNC45A	1
UNK	1
VANGL2	1
WDR73	1
WDR90	1
WDR96	1
WSCD1	1
ZBTB20	1
ZBTB44	1
ZFYVE26	1
ZNF12	1
ZNF234	1
ZNF238	1
ZNF296	1
ZNF300	1
ZNF343	1
ZNF398	1
ZNF462	1
ZSCAN10	1

## Sheet: HPRD
gene symbol	NO. of neighbors with AD genes
CASP3	3
CASP6	3
CASP8	3
CTSB	3
LRP1	3
NCSTN	3
APBA1	2
APH1A	2
APH1B	2
B2M	2
BACE1	2
BCL2L1	2
BDKRB2	2
CASP1	2
CASP4	2
CASP7	2
CAV1	2
CDK5	2
CIB1	2
CTNNB1	2
CTNND2	2
DOCK3	2
FLNA	2
FLNB	2
GSK3B	2
ICAM5	2
KCNIP3	2
LRP2	2
MAPT	2
METTL2B	2
NID1	2
NOTCH1	2
NOTCH2	2
NOTCH3	2
NOTCH4	2
PSENEN	2
RAB11A	2
UBQLN1	2
ABL1	1
ACHE	1
ADAM19	1
ADAMTS1	1
AGTR1	1
AGTR2	1
AKT1	1
ALB	1
AMBP	1
ANXA6	1
APBA2	1
APBA3	1
APBB1	1
APBB3	1
APLP2	1
APPBP2	1
ATF7IP	1
BACE2	1
BCAP31	1
BCL2	1
BDNF	1
BGN	1
C11orf58	1
C16orf53	1
CALR	1
CAPN1	1
CDH1	1
CELA1	1
CFLAR	1
CHRNA7	1
CLU	1
CNTF	1
COL1A2	1
COL25A1	1
COL4A1	1
COL4A2	1
COL4A3	1
COL4A5	1
COL4A6	1
COMT	1
CP	1
CRYAB	1
CSNK1A1	1
CSNK1D	1
CSNK2A1	1
CTNNA1	1
CTNND1	1
CTSD	1
CTSE	1
CTSL1	1
DAB1	1
DLL1	1
EDNRB	1
EFNB2	1
EPB41	1
ERN1	1
F12	1
F2	1
FBLN1	1
FBXW7	1
FHL2	1
FLOT1	1
FURIN	1
GAPDH	1
GDI1	1
GFAP	1
GGA1	1
GGA2	1
GPC1	1
GRB2	1
GSN	1
HADHB	1
HERPUD1	1
HGF	1
HMOX2	1
HOMER2	1
HOMER3	1
HSD17B10	1
HSP90AA1	1
HSPA5	1
HSPG2	1
HTRA2	1
IDE	1
IGF2R	1
IL10	1
IL1B	1
ITM2B	1
JUP	1
KAT5	1
KBTBD7	1
KCNIP4	1
KLC1	1
KLK2	1
KLK3	1
KNG1	1
LAMA1	1
LCAT	1
LDLR	1
LDLRAP1	1
LEP	1
LRP1B	1
LRP8	1
LRPAP1	1
LYZ	1
MAP2	1
MAPK8IP1	1
MAPK8IP2	1
MMP2	1
MTCH1	1
MYOC	1
NAE1	1
NECAB3	1
NEFM	1
NF1	1
NGF	1
NMT1	1
NOSIP	1
NOSTRIN	1
NUMB	1
NUMBL	1
NUPR1	1
PAEP	1
PAX2	1
PDGFA	1
PDGFB	1
PIK3R1	1
PIN1	1
PKP4	1
PLAT	1
PLAUR	1
PLG	1
PLTP	1
PML	1
PPID	1
PPP2R5A	1
PRKACA	1
PRKCZ	1
PRNP	1
PRSS2	1
PRSS3	1
RPL11	1
RPL29	1
SCARB1	1
SERPINA3	1
SERPINA5	1
SERPINB2	1
SERPINB6	1
SERPINE1	1
SERPINF2	1
SFRS2IP	1
SHBG	1
SHC1	1
SHC3	1
SMAD4	1
SMURF1	1
SNCA	1
SNCB	1
SP1	1
SPON1	1
SRI	1
ST14	1
TCF7L2	1
TFR2	1
TFRC	1
TGFB1	1
TGFB2	1
TGFBI	1
TM2D1	1
TP53BP1	1
TP53BP2	1
TRIO	1
UBE2I	1
VLDLR	1
YME1L1	1

## Sheet: Union network
gene symbol	NO. of neighbors with AD genes
CASP3	3
CASP6	3
CASP8	3
CTSB	3
LRP1	3
NCSTN	3
APBA1	2
APH1A	2
APH1B	2
B2M	2
BACE1	2
BCL2L1	2
BDKRB2	2
CASP1	2
CASP4	2
CASP7	2
CAV1	2
CDK5	2
CIB1	2
CTNNB1	2
CTNND2	2
DAB1	2
DOCK3	2
FLNA	2
FLNB	2
GSK3B	2
ICAM5	2
KCNIP3	2
LRP2	2
MAPT	2
METTL2B	2
NID1	2
NOTCH1	2
NOTCH2	2
NOTCH3	2
NOTCH4	2
PSENEN	2
RAB11A	2
UBQLN1	2
ABL1	1
ACHE	1
ACTR8	1
ADAM11	1
ADAM19	1
ADAMTS1	1
AGTR1	1
AGTR2	1
AKR7L	1
AKT1	1
ALB	1
AMBP	1
ANXA6	1
APBA2	1
APBA3	1
APBB1	1
APBB3	1
APLP2	1
APPBP2	1
ARHGAP4	1
ARID3A	1
ARVCF	1
ATF1	1
ATF7IP	1
ATP6V1B1	1
BACE2	1
BCAP31	1
BCL2	1
BCL9	1
BDH1	1
BDNF	1
BGN	1
BICD1	1
BRD1	1
BRPF1	1
C11orf58	1
C16orf53	1
C17orf63	1
C20orf141	1
C4orf49	1
CA9	1
CALR	1
CAPN1	1
CBR4	1
CCDC45	1
CCNL2	1
CCT8L2	1
CDC25B	1
CDH1	1
CDH7	1
CELA1	1
CENPI	1
CENPT	1
CETP	1
CFLAR	1
CHD1	1
CHRNA7	1
CHST12	1
CHTF18	1
CIC	1
CLU	1
CNKSR1	1
CNNM4	1
CNTD2	1
CNTF	1
COL1A2	1
COL25A1	1
COL4A1	1
COL4A2	1
COL4A3	1
COL4A5	1
COL4A6	1
COMT	1
CP	1
CRYAB	1
CSNK1A1	1
CSNK1D	1
CSNK2A1	1
CTNNA1	1
CTNND1	1
CTSD	1
CTSE	1
CTSL1	1
CXXC1	1
DAZAP1	1
DDX27	1
DDX56	1
DEPDC1	1
DFFB	1
DGKG	1
DLL1	1
DOK4	1
DOK7	1
DUSP10	1
DUSP21	1
E2F5	1
ECE2	1
EDNRB	1
EFNB2	1
EP300	1
EPB41	1
ERN1	1
EXOC3L1	1
EZH1	1
F12	1
F2	1
FAM71D	1
FAM75A7	1
FANCG	1
FBLN1	1
FBXW7	1
FGD3	1
FHL2	1
FLOT1	1
FSTL5	1
FUK	1
FURIN	1
GABRA6	1
GAPDH	1
GDI1	1
GFAP	1
GGA1	1
GGA2	1
GIGYF1	1
GINS3	1
GLCE	1
GMEB1	1
GON4L	1
GPC1	1
GRB2	1
GRIA4	1
GSN	1
HADHB	1
HERPUD1	1
HGF	1
HIST1H3B	1
HIST3H2A	1
HMOX2	1
HOMER2	1
HOMER3	1
HRC	1
HSD17B10	1
HSP90AA1	1
HSPA5	1
HSPG2	1
HTRA2	1
IDE	1
IFNG	1
IGF2BP3	1
IGF2R	1
IL10	1
IL11RA	1
IL1B	1
IL1F6	1
IL28RA	1
ILF3	1
ITM2B	1
JUP	1
KAT5	1
KBTBD7	1
KBTBD8	1
KCNIP4	1
KCNJ12	1
KDM2A	1
KLC1	1
KLHDC7B	1
KLK2	1
KLK3	1
KNG1	1
L1CAM	1
LAG3	1
LAMA1	1
LCAT	1
LDLR	1
LDLRAP1	1
LEP	1
LMBR1L	1
LPCAT3	1
LRCH4	1
LRP1B	1
LRP8	1
LRPAP1	1
LYZ	1
MAML1	1
MAP2	1
MAP3K3	1
MAP3K6	1
MAPK8IP1	1
MAPK8IP2	1
MARCH9	1
MAU2	1
MCM2	1
MESDC2	1
MICAL3	1
MICALCL	1
MMP2	1
MOBKL2C	1
MTCH1	1
MTF2	1
MUTYH	1
MYOC	1
NAE1	1
NECAB3	1
NEFM	1
NF1	1
NGF	1
NKX6-3	1
NMT1	1
NOSIP	1
NOSTRIN	1
NPEPL1	1
NPFF	1
NPR2	1
NRXN3	1
NUMB	1
NUMBL	1
NUP85	1
NUPR1	1
OR51A7	1
P2RX7	1
PACRGL	1
PAEP	1
PAN2	1
PATE1	1
PAX2	1
PCBP4	1
PCF11	1
PCSK9	1
PDGFA	1
PDGFB	1
PER3	1
PIAS4	1
PIK3R1	1
PIN1	1
PKP4	1
PLA2G15	1
PLAT	1
PLAUR	1
PLD6	1
PLG	1
PLTP	1
PMAIP1	1
PML	1
POLR1D	1
PPID	1
PPIP5K1	1
PPP1R3B	1
PPP2R5A	1
PPPDE1	1
PRKACA	1
PRKCZ	1
PRNP	1
PRSS2	1
PRSS3	1
PTPN7	1
RAB9B	1
RAF1	1
RAPGEF6	1
RARS2	1
RDH13	1
RFX1	1
RHOXF1	1
RNF115	1
RNF144A	1
RNF43	1
RPL11	1
RPL29	1
RPL9	1
RPS6KA1	1
RPS6KA4	1
SCARB1	1
SEC31B	1
SEMA6C	1
SEPT1	1
SERPINA3	1
SERPINA5	1
SERPINB2	1
SERPINB6	1
SERPINE1	1
SERPINF2	1
SETD6	1
SEZ6	1
SFRS2IP	1
SH3D20	1
SHBG	1
SHC1	1
SHC3	1
SLC16A7	1
SLC17A4	1
SLC22A5	1
SLC36A1	1
SLC7A6	1
SMAD4	1
SMPD4	1
SMURF1	1
SNCA	1
SNCB	1
SNRNP70	1
SP1	1
SPDYA	1
SPON1	1
SRI	1
SRPK3	1
ST14	1
ST7	1
STAG3L1	1
STARD9	1
TBC1D3F	1
TCF7L2	1
TELO2	1
TFR2	1
TFRC	1
TGFB1	1
TGFB2	1
TGFBI	1
THUMPD2	1
TM2D1	1
TMEM178	1
TNRC6A	1
TNRC6B	1
TOE1	1
TP53BP1	1
TP53BP2	1
TRIO	1
TSPAN4	1
TTC17	1
TTC31	1
TUBB4Q	1
UBE2I	1
UNC45A	1
UNK	1
VANGL2	1
VLDLR	1
WDR73	1
WDR90	1
WDR96	1
WSCD1	1
YME1L1	1
ZBTB20	1
ZBTB44	1
ZFYVE26	1
ZNF12	1
ZNF234	1
ZNF238	1
ZNF296	1
ZNF300	1
ZNF343	1
ZNF398	1
ZNF462	1
ZSCAN10	1
